# Supplementary material for: Genome-wide characterization and expression analysis suggested diverse functions of the mechanosensitive channel of small conductance-like (MSL) genes in cereal crops
Source: Sci Rep. 2020 Oct 6;10:16583. doi: 10.1038/s41598-020-73627-7 (PMC7538590; doi:10.1038/s41598-020-73627-7)
Supplement: Supplementary file 1 — Supplementary Information 1. [file 41598_2020_73627_MOESM1_ESM.xlsx]

## Sheet: Sheet1
File S1. List of Identified MSL genes with their proposed nomenclature in Aegilops tauschii, Hordeum vulgare, Sorghum bicolor,Triticum aestivum, Triticum urartu and Zea mays
Aegilops tauschii		Proposed Nomenclature
AET1Gv20045900.10		AeMSL1
AET1Gv20046000.1		AeMSL2
AET2Gv20883900.2		AeMSL3
AET2Gv20902800.3		AeMSL4
AET4Gv20798100.1		AeMSL5
AET4Gv20798200.1		AeMSL6
AET5Gv20043400.11		AeMSL7
AET5Gv20604200.1		AeMSL8
AET6Gv20652800.1		AeMSL9
AET7Gv20434800.5		AeMSL10
AET7Gv21120900.15		AeMSL11
Hordeum vulgare
HORVU2Hr1G094110.3		HvMSL1
HORVU4Hr1G083980.5		HvMSL2
HORVU5Hr1G002510.1		HvMSL3
HORVU5Hr1G048820.2		HvMSL4
HORVU5Hr1G071860.1		HvMSL5
HORVU6Hr1G014650.4		HvMSL6
HORVU6Hr1G064470.1		HvMSL7
HORVU7Hr1G034680.2		HvMSL8
HORVU7Hr1G086180.1		HvMSL9
HORVU7Hr1G105340.1		HvMSL10
Sorghum bicolor
SORBI_3001G327800		SbMSL1
SORBI_3004G281600		SbMSL2
SORBI_3004G287400		SbMSL3
SORBI_3006G177700		SbMSL4
SORBI_3006G188500		SbMSL5
SORBI_3010G077300		SbMSL6
Triticum aestivum
TraesCS1A02G021200.1		TaMSL1-A
TraesCS1D02G020800.1		TaMSL1-D
TraesCS2A02G395900.1		TaMSL2-A
TraesCS2B02G414200.1		TaMSL2-B
TraesCS2D02G393600.2		TaMSL2-D
TraesCS2A02G407000.1		TaMSL3-A
TraesCS2B02G424600.1		TaMSL3-B
TraesCS2D02G403900.1		TaMSL3-D
TraesCS5A02G510300.2		TaMSL4-A1
TraesCS5A02G510400.1		TaMSL4-A2
TraesCS4B02G340900.1		TaMSL4-B1
TraesCS4B02G341000.1		TaMSL4-B2
TraesCS4D02G336900.1		TaMSL4-D1
TraesCS4D02G337000.1		TaMSL4-D2
TraesCS5A02G015600.1		TaMSL5-A
TraesCS5B02G013900.1		TaMSL5-B
TraesCS5D02G021600.1		TaMSL5-D
TraesCS5A02G256800.1		TaMSL6-A
TraesCS5B02G256300.1		TaMSL6-B
TraesCS5D02G265400.1		TaMSL6-D
TraesCS6A02G252600.2		TaMSL7-A
TraesCS6B02G272700.2		TaMSL7-B
TraesCS6D02G234100.1		TaMSL7-D
TraesCS7A02G166500.1		TaMSL8-A
TraesCS7B02G070900.1		TaMSL8-B
TraesCS7D02G167000.1		TaMSL8-D
TraesCS7A02G365000.2		TaMSL9-A
TraesCS7A02G457200.2		TaMSL10-A
TraesCS7B02G358900.2		TaMSL10-B
TraesCS7D02G445800.1		TaMSL10-D
Triticum urartu
TRIUR3_05132-T1		TuMSL1
TRIUR3_26970-T1		TuMSL2
TRIUR3_30298-T1		TuMSL3
TRIUR3_08242-T1		TuMSL4
TRIUR3_18368-T1		TuMSL5
TRIUR3_08243-T1		TuMSL6
TRIUR3_31178-T1		TuMSL7
TRIUR3_17830-T1		TuMSL8
TRIUR3_04243-T1		TuMSL9
Zea mays
Zm00001d029608_T011		ZmMSL1
Zm00001d002580_T004		ZmMSL2
Zm00001d002679_T001		ZmMSL3
Zm00001d051415_T001		ZmMSL4
Zm00001d017539_T002		ZmMSL5
Zm00001d037120_T001		ZmMSL6
Zm00001d044976_T001		ZmMSL7
Zm00001d026135_T002		ZmMSL8
