# Supplementary material for: Genome-wide characterization and expression analysis suggested diverse functions of the mechanosensitive channel of small conductance-like (MSL) genes in cereal crops
Source: Sci Rep. 2020 Oct 6;10:16583. doi: 10.1038/s41598-020-73627-7 (PMC7538590; doi:10.1038/s41598-020-73627-7)
Supplement: Supplementary file 2 — Supplementary Information 2. [file 41598_2020_73627_MOESM2_ESM.xlsx]

## Sheet: Sheet1
File S2. List of paralogous MSL genes in Ae. tauschii, H. vulgare, T. aestivum, T. urartu and Z. mays
Ae. tauschii
Paralog genes		%identity	Duplication events
AeMSL1	AeMSL2	90.52	Tandem
AeMSL5	AeMSL6	89.29	Tandem
H. vulgare
Paralog genes		%identity	Duplication events
HvMSL2	HvMSL7	85.17	Segmental
T. aestivum
Paralog genes		%identity	Duplication events
TaMSL3-A	TaMSL6-A	81.62	Segmental
TaMSL3-B	TaMSL6-B	81.75	Segmental
TaMSL3-D	TaMSL6-D	81.96	Segmental
TaMSL4-A1	TaMSL7-A	88.57	Segmental
TaMSL4-B2	TaMSL7-B	88.9	Segmental
TaMSL4-D1	TaMSL7-D	87.76	Segmental
TaMSL5-A	TaMSL10-A	81.51	Segmental
TaMSL5-B	TaMSL10-B	81.61	Segmental
TaMSL5-D	TaMSL10-D	81.03	Segmental
T. urartu
Paralog genes		%identity	Duplication events
TuMSL7	TuMSL4	86.55
Z. mays
Paralog genes		%identity	Duplication events
ZmMSL3	ZmMSL8	93.89	Segmental
ZmMSL4	ZmMSL5	89.79	Segmental
ZmMSL6	ZmMSL7	92.24	Segmental
