# Supplementary material for: Genome-wide characterization and expression analysis suggested diverse functions of the mechanosensitive channel of small conductance-like (MSL) genes in cereal crops
Source: Sci Rep. 2020 Oct 6;10:16583. doi: 10.1038/s41598-020-73627-7 (PMC7538590; doi:10.1038/s41598-020-73627-7)
Supplement: Supplementary file 3 — Supplementary Information 3. [file 41598_2020_73627_MOESM3_ESM.xlsx]

## Sheet: Sheet1
File S2. Analysis of various charcteristic features of MSL genes and proteins of Aegilops tauschii, Hordeum vulgare, , Sorghum bicolor, Triticum aestivum, Triticum urartu and Z. mays
Gene ID	Nomenclature	Chromosome	Strand	Exons	Introns	Gene start	Gene End	CDS	Peptide length	MW(Kd)	Isoelectric point	Sub cellular localization	Transmembrane
Ae. tauschii
Class I MSL
AET2Gv20883900.2	AeMSL3	2	Forward	6	5	503318178	503326737	2471	515	55358.1	9.1292	Mitochondrial	5
AET5Gv20043400.11	AeMSL7	5	Reverse	12	11	14673057	14681895	2568	663	73164.1	10.068	Chloroplast	6
AET7Gv21120900.15	AeMSL11	7	Reverse	12	11	567758243	567765505	2176	675	74596.9	10.269	Chloroplast	6
Class II MSL
AET1Gv20045900.10	AeMSL1	1	Reverse	7	6	10253007	10259279	2511	836	94948	9.4451	Plasma membrane	7
AET1Gv20046000.1	AeMSL2	1	Forward	3	2	10263490	10303520	1433	232	27130	6.6433	Plasma membrane	1
AET2Gv20902800.3	AeMSL4	2	Reverse	5	4	517344729	517347857	2651	869	97586.9	8.6028	Plasma membrane	6
AET4Gv20798100.1	AeMSL5	4	Reverse	7	6	501095121	501100332	3069	970	108551	9.4154	Plasma membrane	7
AET4Gv20798200.1	AeMSL6	4	Reverse	5	4	501129610	501133793	3452	960	108091	9.8991	Plasma membrane	6
AET5Gv20604200.1	AeMSL8	5	Forward	4	3	376493383	376496422	2766	921	102412	9.4432	Plasma membrane	6
AET6Gv20652800.1	AeMSL9	6	Forward	5	4	351304342	351308486	3415	940	105101	9.9006	Plasma membrane	6
AET7Gv20434800.5	AeMSL10	7	Reverse	5	4	119618268	119621544	2544	732	81835.5	10.0421	Plasma membrane	6
H. vulgare
Class I MSL
HORVU2Hr1G094110.3	HvMSL1	2	Reverse	6	5	663236611	663242554	2376	516	55518.2	8.5514	Mitochondrial	5
HORVU5Hr1G002510.1	HvMSL3	5	Reverse	12	11	6662885	6671504	2484	665	73275	10.075	Chloroplast	4
HORVU7Hr1G086180.1	HvMSL9	7	Forward	6	5	521033816	521039555	2100	481	52848.7	8.0676	Mitochondrial	5
HORVU7Hr1G105340.1	HvMSL10	7	Reverse	13	12	616799674	616808871	2511	623	69023.2	10.3289	Chloroplast	5
Class II MSL
HORVU4Hr1G083980.5	HvMSL2	4	Reverse	5	4	627028385	627032637	3399	909	102441	10.0264	Plasma membrane	6
HORVU5Hr1G048820.2	HvMSL4	5	Forward	6	5	378741238	378745052	2676	891	100052	9.2512	Plasma membrane	6
HORVU5Hr1G071860.1	HvMSL5	5	Forward	4	3	534000228	534003412	2757	918	102272	9.5743	Plasma membrane	7
HORVU6Hr1G014650.4	HvMSL6	6	Forward	5	4	31210158	31217307	3197	768	87265.5	9.7723	Plasma membrane
HORVU6Hr1G064470.1	HvMSL7	6	Reverse	5	4	437328065	437332786	3995	938	104757	9.7967	Plasma membrane	7
HORVU7Hr1G034680.2	HvMSL8	7	Forward	5	4	73545987	73549205	2535	744	83355.5	10.2394	Plasma membrane	7
S. bicolor
Class I MSL
SORBI_3001G327800	SbMSL1	1	Forward	13	12	61445441	61462274	3725	651	72806	10.1304	Chloroplast	5
SORBI_3004G281600	SbMSL2	4	Reverse	6	5	62389615	62394459	2927	518	56881.1	8.7344	mitochondrial	5
SORBI_3006G188500	SbMSL5	6	Forward	6	5	54269897	54277277	3562	529	57287	9.154	mitochondrial	5
Class II MSL
SORBI_3004G287400	SbMSL3	4	Reverse	5	4	62949914	62954167	3496	1050	115936	9.6889	Plasma membrane	6
SORBI_3006G177700	SbMSL4	6	Forward	5	4	53243626	53247149	3097	938	103,902.28	9.3877	Plasma membrane	6
SORBI_3010G077300	SbMSL6	10	Reverse	5	4	6428744	6432277	2520	745	83383.1	9.8444	Plasma membrane	6
T. aestivum
Class I MSL
TraesCS2A02G395900.1	TaMSL2-A	2	Reverse	6	5	649487344	649495229	1548	515	55192.8	9.1259	Mitochondrial	5
TraesCS2B02G414200.1	TaMSL2-B	2	Reverse	6	5	591915597	591922870	1548	515	55384.2	9.1292	Mitochondrial	5
TraesCS2D02G393600.2	TaMSL2-D	2	Reverse	6	5	503439708	503447921	1548	515	55358.1	9.1292	Mitochondrial	5
TraesCS5A02G015600.1	TaMSL5-A	5	Reverse	12	11	11054292	11069752	1989	662	72967.9	9.9793	Chloroplast	6
TraesCS5B02G013900.1	TaMSL5-B	5	Reverse	12	11	13426752	13436529	1989	662	72851.8	10.0447	Chloroplast	5
TraesCS5D02G021600.1	TaMSL5-D	5	Reverse	12	11	14116551	14125512	1989	662	73025.9	10.0283	Chloroplast	6
TraesCS7A02G365000.2	TaMSL9-A	7	Reverse	7	6	538853674	538859347	1341	446	48854.9	6.9135	Mitochondrial	5
TraesCS7A02G457200.2	TaMSL10-A	7	Reverse	13	12	652703802	652712442	1926	641	70856.4	10.3429	Chloroplast	5
TraesCS7B02G358900.2	TaMSL10-B	7	Forward	13	12	620667460	620676655	1926	641	70839.3	10.253	Chloroplast	5
TraesCS7D02G445800.1	TaMSL10-D	7	Reverse	13	12	566522291	566530940	1926	641	70828.4	10.252	Chloroplast	6
Class II MSL
TraesCS1A02G021200.1	TaMSL1-A	1	Reverse	5	4	10155551	10160312	2316	771	87557.9	9.4672	PlasmaMembrane	6
TraesCS1D02G020800.1	TaMSL1-D	1	Reverse	5	4	8919896	8926301	2391	796	90597.2	9.2175	PlasmaMembrane	7
TraesCS2A02G407000.1	TaMSL3-A	2	Reverse	5	4	662744415	662748055	2619	872	98132.5	8.6016	PlasmaMembrane	6
TraesCS2B02G424600.1	TaMSL3-B	2	Reverse	5	4	610691999	610695580	2610	869	97869.4	8.8424	PlasmaMembrane	6
TraesCS2D02G403900.1	TaMSL3-D	2	Reverse	5	4	518598255	518601855	2610	869	97653	8.6028	PlasmaMembrane	6
TraesCS5A02G510300.2	TaMSL4-A1	5	Forward	5	4	673835853	673839645	2733	910	102349	9.7523	PlasmaMembrane	6
TraesCS5A02G510400.1	TaMSL4-A2	5	Forward	5	4	673932484	673935983	2748	915	102715	9.9624	PlasmaMembrane	6
TraesCS4B02G340900.1	TaMSL4-B1	4	Reverse	5	4	633932648	633936810	2748	915	102546	9.3979	PlasmaMembrane	6
TraesCS4B02G341000.1	TaMSL4-B2	4	Reverse	5	4	634075874	634079899	2886	961	108010	10.067	PlasmaMembrane	6
TraesCS4D02G336900.1	TaMSL4-D1	4	Reverse	5	4	494472882	494476423	2724	907	101402	9.3293	PlasmaMembrane	6
TraesCS4D02G337000.1	TaMSL4-D2	4	Reverse	5	4	494510588	494514371	2877	958	107707	9.8049	PlasmaMembrane	6
TraesCS5A02G256800.1	TaMSL6-A	5	Forward	4	3	472283218	472286666	2772	923	102574	9.5109	PlasmaMembrane	6
TraesCS5B02G256300.1	TaMSL6-B	5	Forward	4	3	439066225	439069794	2769	922	102534	9.5075	PlasmaMembrane	6
TraesCS5D02G265400.1	TaMSL6-D	5	Forward	4	3	369724134	369727834	2766	921	102412	9.4432	PlasmaMembrane	6
TraesCS6A02G252600.2	TaMSL7-A	6	Forward	5	4	467042599	467046949	2835	944	105271	9.9066	PlasmaMembrane	6
TraesCS6B02G272700.2	TaMSL7-B	6	Forward	5	4	492189449	492194068	2820	939	104865	9.9006	PlasmaMembrane	7
TraesCS6D02G234100.1	TaMSL7-D	6	Forward	5	4	328328961	328333468	2823	940	105101	9.9006	PlasmaMembrane	6
TraesCS7A02G166500.1	TaMSL8-A	7	Reverse	5	4	121922227	121925896	2226	741	82668.4	10.0170	PlasmaMembrane	6
TraesCS7B02G070900.1	TaMSL8-B	7	Reverse	5	4	78064859	78069025	2262	753	83832.6	10.0569	PlasmaMembrane	7
TraesCS7D02G167000.1	TaMSL8-D	7	Reverse	5	4	117524259	117527911	2250	749	83491.1	9.9954	PlasmaMembrane	7
T. urartu
Class I MSL
TRIUR3_26970-T1	TuMSL2	scaffold48013	Reverse	6	5	45750	50780	1548	515	55205.8	9.1259	Mitochondrial	5
TRIUR3_18368-T1	TuMSL5	scaffold183322	Reverse	6	5	4512	8419	1290	429	47377.9	8.6811	Chloroplast	2
TRIUR3_04243-T1	TuMSL9	scaffold88637	Forward	6	5	21886	25988	1347	448	49040	6.8124	Mitochondrial	5
Class II MSL
TRIUR3_05132-T1	TuMSL1	scaffold91171	Reverse	5	4	7727	12228	2316	771	87557	9.6011	Plasma membrane	7
TRIUR3_30298-T1	TuMSL3	scaffold168500	Reverse	6	5	11746	15629	2337	779	88418.3	9.3439	Plasma membrane	6
TRIUR3_08242-T1	TuMSL4	scaffold47149	Reverse	6	5	8894	12035	2385	795	89784.7	9.635	Plasma membrane	7
TRIUR3_08243-T1	TuMSL6	scaffold47149	Reverse	10	9	84511	90536	2736	911	103716	9.7038	Plasma membrane	6
TRIUR3_31178-T1	TuMSL7	scaffold7323	Reverse	5	4	20524	23319	2064	687	78495.9	9.6449	Plasma membrane	6
TRIUR3_17830-T1	TuMSL8	scaffold15420	Reverse	5	4	24104	26460	1617	538	61324.9	9.7836	Plasma membrane	5
Z. mays
Class I MSL
Zm00001d029608_T011	ZmMSL1	1	Reverse	13	12	79094881	79118107	6165	651	72694.8	10.1581	Chloroplast	6
Zm00001d002580_T004	ZmMSL2	2	Reverse	7	6	15969358	15979838	2392	598	65514.6	9.9759	mitochondrial	5
Class II MSL
Zm00001d002679_T001	ZmMSL3	2	Reverse	5	4	19084219	19087860	3196	936	104223	9.5924	Plasma membrane	6
Zm00001d051415_T001	ZmMSL4	4	Forward	5	4	157604148	157608446	3553	960	106823	8.6735	Plasma membrane	6
Zm00001d017539_T002	ZmMSL5	5	Forward	5	4	199057191	199061399	3425	966	107002	9.6645	Plasma membrane	7
Zm00001d037120_T001	ZmMSL6	6	Reverse	5	4	113001513	113006425	3248	734	82290	10.0008	Plasma membrane	8
Zm00001d044976_T001	ZmMSL7	9	Reverse	5	4	9002299	9005803	2609	724	81189.6	9.8775	Plasma membrane	6
Zm00001d026135_T002	ZmMSL8	10	Reverse	5	4	139371672	139375601	3549	955	105819	9.904	Plasma membrane	7
