# Supplementary material for: Genome-wide characterization and expression analysis suggested diverse functions of the mechanosensitive channel of small conductance-like (MSL) genes in cereal crops
Source: Sci Rep. 2020 Oct 6;10:16583. doi: 10.1038/s41598-020-73627-7 (PMC7538590; doi:10.1038/s41598-020-73627-7)
Supplement: Supplementary file 4 — Supplementary Information 4. [file 41598_2020_73627_MOESM4_ESM.xlsx]

## Sheet: Sheet1
File S4. Domain organization in MSL proteins of Aegilops tauschii, Hordeum vulgare, Sorghum bicolor, Triticum aestivum, Triticum urartu and Zea mays
Aegilops tauschii							Hordeum vulgare
Gene	MS- channel						Gene	MS- channel
	From	To	E-Value					From	To	E-Value
AeMSL1	602	808	9.3e-17				HvMSL1	305	509	4.7e-37
AeMSL2	1	205	1.6e-15				HvMSL2	675	881	9.4e-21
AeMSL3	304	508	2.1e-36				HvMSL3	241	451	4.2e-30
AeMSL4	634	841	1.8e-19				HvMSL4	656	863	3.6e-22
AeMSL5	736	942	1.4e-19				HvMSL5	683	890	9.6e-24
AeMSL6	726	933	3.2e-19				HvMSL6	534	741	1.4e-19
AeMSL7	241	451	4.4e-27				HvMSL7	704	911	8e-20
AeMSL8	686	893	1.3e-23				HvMSL8	512	719	5.8e-24
AeMSL9	706	913	1.2e-19				HvMSL9	248	456	7.2e-33
AeMSL10	500	707	1.3e-21				HvMSL10	236	447	3e-30
AeMSL11	236	481	3.6e-21
Sorghum bicolor							Triticum urartu
Gene	MS- channel						Gene	MS- channel
	From	To	E-Value					From	To	E-Value
SbMSL1	236	447	1.6e-31				TuMSL1	537	744	3.8e-19
SbMSL2	316	515	1.4e-39				TuMSL2	304	508	4.4e-37
SbMSL3	816	1022	4.3e-22				TuMSL3	544	751	1.2e-22
SbMSL4	703	910	7.6e-22				TuMSL4	561	767	2.6e-21
SbMSL5	318	522	3.3e-39				TuMSL5	8	218	1.5e-28
SbMSL6	513	720	7.6e-26				TuMSL6	548	755	1.5e-21
							TuMSL7	453	660	5.8e-18
Triticum aestivum							TuMSL8	306	513	7e-22
Gene	MS- channel						TuMSL9	216	424	9.6e-34
	From	To	E-Value
TaMSL1-A	537	744	7.3e-17				Zea mays
TaMSL1-D	562	769	6.9e-17				Gene	MS- channel
TaMSL2-A	304	508	8e-35					From	To	E-Value
TaMSL2-B	304	508	1.3e-33				ZmMSL1	236	447	1.8e-30
TaMSL2-D	304	508	6.7e-37				ZmMSL2	387	591	5.4e-39
TaMSL3-A	637	844	4e-20				ZmMSL3	701	908	5.1e-22
TaMSL3-B	634	841	5.1e-20				ZmMSL4	726	932	2.4e-20
TaMSL3-D	634	841	1.3e-19				ZmMSL5	732	939	3.1e-22
TaMSL4-A1	676	883	3.7e-19				ZmMSL6	502	709	1.5e-24
TaMSL4-A2	681	887	6.2e-19				ZmMSL7	495	702	2.3e-23
TaMSL4-B1	681	887	5.5e-17				ZmMSL8	706	927	3.6e-17
TaMSL4-B2	727	934	3.6e-19
TaMSL4-D1	673	879	4.7e-19
TaMSL4-D2	724	931	3.7e-19
TaMSL5-A	241	451	3.8e-28
TaMSL5-B	241	451	4e-28
TaMSL5-D	241	451	3.8e-28
TaMSL6-A	688	895	2.2e-21
TaMSL6-B	687	894	2.2e-21
TaMSL6-D	686	893	2.2e-21
TaMSL7-A	710	917	9.8e-18
TaMSL7-B	705	912	9.7e-18
TaMSL7-D	706	913	9.7e-18
TaMSL8-A	509	716	1.2e-21
TaMSL8-B	521	728	4.7e-21
TaMSL8-D	517	724	1.3e-21
TaMSL9-A	214	422	4.4e-32
TaMSL10-A	236	447	3.5e-27
TaMSL10-B	236	447	4.6e-27
TaMSL10-D	236	447	3.4e-27
