# Supplementary material for: Genome-wide characterization and expression analysis suggested diverse functions of the mechanosensitive channel of small conductance-like (MSL) genes in cereal crops
Source: Sci Rep. 2020 Oct 6;10:16583. doi: 10.1038/s41598-020-73627-7 (PMC7538590; doi:10.1038/s41598-020-73627-7)
Supplement: Supplementary file 5 — Supplementary Information 5. [file 41598_2020_73627_MOESM5_ESM.xlsx]

## Sheet: Sheet1
File S5. List of MSL genes expressed in various tissues and their developmental stages of Hordeum vulgare, Sorghum bicolor, Triticum aestivum and Zea may.
H. vulgare
	Caryopsis 15 DPA	Caryopsis 5 DPA	Germinating embryo	inflorescence (1 cm)	Inflorescence (5 mm)	Internode	Root (seedling)	Shoot (seedling)
HvMSL1	13	15	14	17	19	20	14	16
HvMSL3	24	29	26	30	28	70	29	79
HvMSL7	10	21	6	7	9	12	4	21
HvMSL8	4	21	19	90	88	2	14	3
HvMSL9	1	6	2	3	1	1	0.8	2
HvMSL10	4	11	6	17	11	5	5	3
S. bicolor
	Root	Shoot	Vegetative meristem	leaf	Floral meristem	Emerging inflorescence	Early inflorescence	Flower	Anther	Pistil	Plant embryo	Endosperm	Seed 5 days after pollination (DPA)	Seed 10 days after pollination (DPA)
SbMSL1	11	65	11	43	12	20	9	31	36	10	10	7	9	9
SbMSL2	0	0.1	1	0	2	0.1	0.1	0	0.2	0.1	2	0.2	0.1	0.2
SbMSL3	3	2	29	3	46	5	10	4	0.6	20	47	5	23	8
SbMSL4	0	1	0	0.3	0	0.6	0	10	22	0.5	1	0.5	0	0.6
SbMSL5	9	6	16	4	15	10	12	8	6	0	15	7	10	10
SbMSL6	3	0.6	33	0.6	34	4	7	2	0.1	2	14	2	0.8	0.7
T. aestivum
	Root_z10	Root_z13	Root_z39	Stem_z30	Stem_z32	Stem_z65	Leaf_z10	Leaf_z23	Leaf_z71	Spike_z32	Spike_z39	Spike_z65	Grain_z71	Grain_z75	Grain_z85
TaMSL1-A	0.375	0.81	1.01	6.575	1.06	0.145	0.185	0.385	0.375	0.675	1.115	1.495	2.785	0.06	0
TaMSL2-A	6.295	6.575	6.795	8.58	6.42	5.17	6.85	7.865	4.865	8.06	7.655	7.04	6.295	3.46	9.59
TaMSL2-B	9.635	8.5	7.565	12.2	6.13	4.61	6.925	8.575	5.725	9.9	9.18	8.32	8.09	2.155	9.74
TaMSL2-D	11.115	10.93	10.84	16.755	10.055	6.89	7.27	11.665	7.01	12.725	14.215	11.495	8.77	4.485	5.755
TaMSL4-D2	0.16	0.235	0.25	0.745	2.51	0.645	0.34	1.06	0.585	0.005	0.015	0.14	0	0	0
TaMSL5-A	9.85	10.89	11.865	11.91	15.445	18.425	8.625	12.175	18.38	14.67	17.58	20.485	17.695	5.74	18.2
TaMSL5-B	14.585	14.45	16.47	17.175	18.33	19.945	12.865	15.035	32.46	17.78	18.58	26.38	26.02	4.79	57.17
TaMSL5-D	12.95	11.46	12.96	12.965	18.28	25.9	10.985	15.125	31.16	16.915	17.165	28.31	25.43	4.09	37.9
TaMSL7-A	1.675	1.335	1.145	6.21	5.105	10.35	7.005	6.77	19.145	4.245	4.615	17.44	10.75	2.37	6.64
TaMSL7-B	1.875	1.065	1.43	3.13	2.545	5.125	3.135	5.12	19.605	1.18	1.655	9.04	6.87	3.04	10.89
TaMSL7-D	1.01	0.975	1.135	2.965	2.49	4.005	3.655	5.81	14.805	1.255	0.935	9.855	8.075	2.235	4.995
TaMSL8-A	11.9	7.955	8.98	16.36	14.73	10.96	1.605	4.4	0	29.66	10.375	5.575	6.235	1	7.835
TaMSL8-B	10.55	5.275	6.03	8.165	4.695	3.59	0.655	1.84	0.09	10.56	2.695	7.38	1.71	1.14	8.09
TaMSL8-D	8.475	4.88	4.885	10.975	7.66	2.195	0.97	1.89	0.085	14.37	6.22	9.015	5.385	2.06	8.345
TaMSL10-B	0	0.1	0.1	0.74	0.84	0	0	0.12	0	1.215	0.89	2.2	0.775	0	0
TaMSL10-D	0.22	0	0	0.725	0.875	0.19	0	0.015	0	0.77	0.795	2.8	2.07	0	0
Z. mays
	Vegetative meristem	Internode 6-7	Internode 7-8	Growth zone of leaf 8	Stomatal division zone of leaf 8	Symmetrical division zone of leaf 8	Mature leaf 8	Primary root	Root cortex	Root differentiation zone	Root elongation zone	Secondary root	Mature pollen	Mature female spikelet	2-4 mm from tip of ear primordium	6-8 mm from tip of ear primordium	Unpollinated silk	Endosperm 12 days after pollination (DPA)	Endosperm crown	Pericarp and aleurone	Embryo 20 days after pollination (DPA)	Embryo 38 days after pollination (DPA)	Germinated embryo 2 days after imbibition
ZmMSL1	5	4	4	7	6	6	27	4	5	3	2	3	7	3	7	8	5	5	3	7	5	6	8
ZmMSL2	8	8	8	6	6	8	6	6	3	8	6	6	0.7	11	10	9	7	5	2	7	7	10	6
ZmMSL4	3	1	2	1	2	5	0.6	0.7	0.6	0.5	0.2	0.7	0	2	5	7	0.2	5	3	0.8	5	3	0.6
ZmMSL5	4	0.9	2	0.9	2	9	4	1	0.7	2	1	2	0	2	38	34	0.3	12	5	6	43	10	6
ZmMSL6	18	7	9	3	8	14	2	3	2	7	1	3	0.3	4	12	12	0.5	4	0.8	2	6	10	7
ZmMSL7	1	1	1	0.3	0.3	0.8	0.7	8	4	14	8	11	0	0.5	0.2	0.2	0.6	0.1	0	1	0.6	2	5
ZmMSL8	0.1	0	0	0	0.1	0.1	0.1	0	0	0	0	0	3	0.2	0.1	0.2	0.3	0	0.6	0	0.1	0.1	0.1
