# Supplementary material for: Genome-wide characterization and expression analysis suggested diverse functions of the mechanosensitive channel of small conductance-like (MSL) genes in cereal crops
Source: Sci Rep. 2020 Oct 6;10:16583. doi: 10.1038/s41598-020-73627-7 (PMC7538590; doi:10.1038/s41598-020-73627-7)
Supplement: Supplementary file 6 — Supplementary Information 6. [file 41598_2020_73627_MOESM6_ESM.xlsx]

## Sheet: Sheet1
File S6. Annotation, abbreviation and gene ontology of co-expressed genes of Hordeum vulgare, Sorghum bicolor, Triticum aestivum and Zea mays.
Hordeum vulgare
Coexpressed transcript Ids	Gene ids	Gene name	Co-expressed value	Annotation of Co-expressed genes	Abbreviations	GO IDs	GO Names
HORVU1Hr1G004400.3	HORVU5Hr1G002510	HvMSL3	0.99623	predicted protein		F:GO:0031072; C:GO:0016021; F:GO:0051082; C:GO:0009535	F:heat shock protein binding; C:integral component of membrane; F:unfolded protein binding; C:chloroplast thylakoid membrane
HORVU2Hr1G094160.6	HORVU5Hr1G002510	HvMSL3	0.99307	carotenoid hydroxylase	CHY	F:GO:0005506; F:GO:0016491; C:GO:0016021; P:GO:0055114; P:GO:0006633; C:GO:0009536	F:iron ion binding; F:oxidoreductase activity; C:integral component of membrane; P:oxidation-reduction process; P:fatty acid biosynthetic process; C:plastid
HORVU2Hr1G123750.1	HORVU5Hr1G002510	HvMSL3	0.99413	probable phospholipid hydroperoxide glutathione peroxidase	PHGPx	P:GO:0006979; F:GO:0004602; P:GO:0098869; P:GO:0055114	P:response to oxidative stress; F:glutathione peroxidase activity; P:cellular oxidant detoxification; P:oxidation-reduction process
HORVU3Hr1G068840.3	HORVU5Hr1G002510	HvMSL3	0.99713	SPA1-RELATED 4	SPA4	F:GO:0005524; F:GO:0004672; P:GO:0006468	F:ATP binding; F:protein kinase activity; P:protein phosphorylation
HORVU3Hr1G107320.1	HORVU5Hr1G002510	HvMSL3	0.9928	COFACTOR ASSEMBLY OF COMPLEX C SUBUNIT B chloroplastic	CCB4	C:GO:0016021	C:integral component of membrane
HORVU7Hr1G085570.1	HORVU5Hr1G002510	HvMSL3	0.99403	Dehydrogenase reductase SDR family member 12	DHRS12
HORVU0Hr1G006430.1	HORVU7Hr1G034680	HvMSL8	0.99583	hypothetical protein BRARA_C01062		C:GO:0016021	C:integral component of membrane
HORVU0Hr1G029490.2	HORVU7Hr1G034680	HvMSL8	0.99273	P-loop containing nucleoside triphosphate hydrolase superfamily	P-loop_NTPase	F:GO:0005524; F:GO:0003777; C:GO:0009506; P:GO:0071555; P:GO:0007018; C:GO:0005874; F:GO:0008017	F:ATP binding; F:microtubule motor activity; C:plasmodesma; P:cell wall organization; P:microtubule-based movement; C:microtubule; F:microtubule binding
HORVU1Hr1G005870.1	HORVU7Hr1G034680	HvMSL8	0.9966	histone H2A	H2A	C:GO:0005634; F:GO:0003677; F:GO:0046982; C:GO:0000786	C:nucleus; F:DNA binding; F:protein heterodimerization activity; C:nucleosome
HORVU1Hr1G005980.15	HORVU7Hr1G034680	HvMSL8	0.9945	poly [ADP-ribose] polymerase 1	PARP1	P:GO:0051103; C:GO:0005634; F:GO:0003677; F:GO:0008270; F:GO:0003910; P:GO:0006273; P:GO:0006471; C:GO:0005737; F:GO:0051287; F:GO:0003950	P:DNA ligation involved in DNA repair; C:nucleus; F:DNA binding; F:zinc ion binding; F:DNA ligase (ATP) activity; P:lagging strand elongation; P:protein ADP-ribosylation; C:cytoplasm; F:NAD binding; F:NAD+ ADP-ribosyltransferase activity
HORVU1Hr1G018750.1	HORVU7Hr1G034680	HvMSL8	0.99597	ribosome biogenesis NOP53	NOP53	C:GO:0005739	C:mitochondrion
HORVU1Hr1G036500.1	HORVU7Hr1G034680	HvMSL8	0.99377	DNA polymerase epsilon catalytic subunit A	DPOE
HORVU1Hr1G043520.5	HORVU7Hr1G034680	HvMSL8	0.99257	DNA-directed RNA polymerase I subunit 2	RNAP
HORVU1Hr1G057600.2	HORVU7Hr1G034680	HvMSL8	0.9948	mediator of DNA damage checkpoint 1 isoform X1	MDC1
HORVU1Hr1G063330.2	HORVU7Hr1G034680	HvMSL8	0.99503	65-kDa microtubule-associated 5	MAP65-5
HORVU1Hr1G065270.1	HORVU7Hr1G034680	HvMSL8	0.9926	Adenine nucleotide alpha hydrolase-like superfamily	RD2	P:GO:0006950	P:response to stress
HORVU1Hr1G070110.2	HORVU7Hr1G034680	HvMSL8	0.99403	mini-chromosome maintenance (MCM) complex family	MCM	C:GO:0005634; F:GO:0003677; F:GO:0005524; P:GO:0006270; F:GO:0003678; P:GO:0032508; C:GO:0042555; P:GO:0007049	C:nucleus; F:DNA binding; F:ATP binding; P:DNA replication initiation; F:DNA helicase activity; P:DNA duplex unwinding; C:MCM complex; P:cell cycle
HORVU1Hr1G078530.3	HORVU7Hr1G034680	HvMSL8	0.99433	histone -like	Hist-like
HORVU1Hr1G090300.3	HORVU7Hr1G034680	HvMSL8	0.99537	histone H4	Hist-H4
HORVU2Hr1G022590.6	HORVU7Hr1G034680	HvMSL8	0.9951	E3 ubiquitin- ligase SINAT5	SINAT5	C:GO:0005634; F:GO:0008270; F:GO:0061630; P:GO:0043161; C:GO:0005737; P:GO:0007275; P:GO:0006915; C:GO:0016021; F:GO:0016874; P:GO:0042787	C:nucleus; F:zinc ion binding; F:ubiquitin protein ligase activity; P:proteasome-mediated ubiquitin-dependent protein catabolic process; C:cytoplasm; P:multicellular organism development; P:apoptotic process; C:integral component of membrane; F:ligase activity; P:protein ubiquitination involved in ubiquitin-dependent protein catabolic process
HORVU2Hr1G022720.8	HORVU7Hr1G034680	HvMSL8	0.99567	condensin complex subunit 1	hCAP-D2	P:GO:0051301; P:GO:0010032; P:GO:0007076; F:GO:0042393; C:GO:0000779; C:GO:0000799; F:GO:0003682; P:GO:0051304	P:cell division; P:meiotic chromosome condensation; P:mitotic chromosome condensation; F:histone binding; C:condensed chromosome, centromeric region; C:nuclear condensin complex; F:chromatin binding; P:chromosome separation
HORVU2Hr1G029110.2	HORVU7Hr1G034680	HvMSL8	0.9926	B3 domain-containing Os06g0194400-like	B3 -like	F:GO:0003677; C:GO:0005634; P:GO:0006351; P:GO:0006355	F:DNA binding; C:nucleus; P:transcription, DNA-templated; P:regulation of transcription, DNA-templated
HORVU2Hr1G058800.4	HORVU7Hr1G034680	HvMSL8	0.99237	DNA methyl transferase8	DNA Mtase
HORVU2Hr1G080200.8	HORVU7Hr1G034680	HvMSL8	0.99303	ABC transporter B family member 19	ABCB19	F:GO:0042626; P:GO:0055085; P:GO:0009640; P:GO:0008361; P:GO:0010160; P:GO:0009637; C:GO:0005886; P:GO:0009733; P:GO:0048527; F:GO:0005524; P:GO:0009958; F:GO:0010329; P:GO:0010218; P:GO:0043481; P:GO:0048443; C:GO:0016021; P:GO:0010315; P:GO:0010541; P:GO:0010540	F:ATPase activity, coupled to transmembrane movement of substances; P:transmembrane transport; P:photomorphogenesis; P:regulation of cell size; P:formation of animal organ boundary; P:response to blue light; C:plasma membrane; P:response to auxin; P:lateral root development; F:ATP binding; P:positive gravitropism; F:auxin efflux transmembrane transporter activity; P:response to far red light; P:a…
HORVU2Hr1G082000.1	HORVU7Hr1G034680	HvMSL8	0.9957	POLYCHOME-like	Polychrome-L
HORVU2Hr1G094390.1	HORVU7Hr1G034680	HvMSL8	0.99727	Histone H1	Hist-H1
HORVU2Hr1G094400.2	HORVU7Hr1G034680	HvMSL8	0.9951	Histone H1	Hist-H1
HORVU2Hr1G099490.1	HORVU7Hr1G034680	HvMSL8	0.99433	histone H4	Hist-H4	C:GO:0000788; C:GO:0005794; C:GO:0005730; C:GO:0005774; C:GO:0005886; P:GO:0006334; C:GO:0009579; P:GO:0009414; F:GO:0003677; C:GO:0009507; C:GO:0009506; F:GO:0042393; F:GO:0046982; C:GO:0005829	C:nuclear nucleosome; C:Golgi apparatus; C:nucleolus; C:vacuolar membrane; C:plasma membrane; P:nucleosome assembly; C:thylakoid; P:response to water deprivation; F:DNA binding; C:chloroplast; C:plasmodesma; F:histone binding; F:protein heterodimerization activity; C:cytosol
HORVU2Hr1G106590.1	HORVU7Hr1G034680	HvMSL8	0.99487	histone H4-like	Hist-H4L	C:GO:0005634; F:GO:0003677; F:GO:0046982; C:GO:0000786; P:GO:0006334	C:nucleus; F:DNA binding; F:protein heterodimerization activity; C:nucleosome; P:nucleosome assembly
HORVU2Hr1G108420.4	HORVU7Hr1G034680	HvMSL8	0.99633	Xyloglucan endotransglucosylase hydrolase 9	XTH-9
HORVU3Hr1G023460.1	HORVU7Hr1G034680	HvMSL8	0.99413	histone H4	Hist-H4	C:GO:0000788; C:GO:0005794; C:GO:0005730; C:GO:0005774; C:GO:0005886; P:GO:0006334; C:GO:0009579; P:GO:0009414; F:GO:0003677; C:GO:0009507; C:GO:0009506; F:GO:0042393; F:GO:0046982; C:GO:0005829	C:nuclear nucleosome; C:Golgi apparatus; C:nucleolus; C:vacuolar membrane; C:plasma membrane; P:nucleosome assembly; C:thylakoid; P:response to water deprivation; F:DNA binding; C:chloroplast; C:plasmodesma; F:histone binding; F:protein heterodimerization activity; C:cytosol
HORVU3Hr1G026230.2	HORVU7Hr1G034680	HvMSL8	0.99513	IWS1 homolog A	IWS1	C:GO:0005634; P:GO:0006260	C:nucleus; P:DNA replication
HORVU3Hr1G039160.1	HORVU7Hr1G034680	HvMSL8	0.9939	Crossover junction endonuclease MUS81	MUS81	C:GO:0005634; F:GO:0003677; P:GO:0006281; P:GO:0090305; C:GO:0048476; F:GO:0008821; P:GO:0007049	C:nucleus; F:DNA binding; P:DNA repair; P:nucleic acid phosphodiester bond hydrolysis; C:Holliday junction resolvase complex; F:crossover junction endodeoxyribonuclease activity; P:cell cycle
HORVU3Hr1G061750.1	HORVU7Hr1G034680	HvMSL8	0.99727	non-canonical poly(A) RNA polymerase PAPD5	PAPD5	F:GO:0016779	F:nucleotidyltransferase activity
HORVU3Hr1G082930.31	HORVU7Hr1G034680	HvMSL8	0.99757	DNA polymerase alpha catalytic subunit	DPAC	P:GO:0006270; P:GO:0090305; P:GO:0006273; P:GO:0006272; P:GO:0006303; F:GO:0001882; P:GO:0006269; F:GO:0000166; F:GO:0003896; F:GO:0003677; F:GO:0008408; F:GO:0003887; C:GO:0005658; F:GO:0046872; P:GO:0071897; F:GO:0051539	P:DNA replication initiation; P:nucleic acid phosphodiester bond hydrolysis; P:lagging strand elongation; P:leading strand elongation; P:double-strand break repair via nonhomologous end joining; F:nucleoside binding; P:DNA replication, synthesis of RNA primer; F:nucleotide binding; F:DNA primase activity; F:DNA binding; F:3'-5' exonuclease activity; F:DNA-directed DNA polymerase activity; C:alpha…
HORVU3Hr1G088700.10	HORVU7Hr1G034680	HvMSL8	0.99423	Structural maintenance of chromosomes 2-2	SMC2-2	C:GO:0005634; F:GO:0005524; P:GO:0007076; C:GO:0000796	C:nucleus; F:ATP binding; P:mitotic chromosome condensation; C:condensin complex
HORVU4Hr1G005900.1	HORVU7Hr1G034680	HvMSL8	0.99483	pescadillo homolog	PES	F:GO:0005525; P:GO:0000463; P:GO:0044208; F:GO:0003723; F:GO:0004019; F:GO:0046872; F:GO:0043021; C:GO:0070545; P:GO:2000232; P:GO:0000466; C:GO:0005654; C:GO:0030687	F:GTP binding; P:maturation of LSU-rRNA from tricistronic rRNA transcript (SSU-rRNA, 5.8S rRNA, LSU-rRNA); P:'de novo' AMP biosynthetic process; F:RNA binding; F:adenylosuccinate synthase activity; F:metal ion binding; F:ribonucleoprotein complex binding; C:PeBoW complex; P:regulation of rRNA processing; P:maturation of 5.8S rRNA from tricistronic rRNA transcript (SSU-rRNA, 5.8S rRNA, LSU-rRNA); …
HORVU5Hr1G013260.5	HORVU7Hr1G034680	HvMSL8	0.9978	serine threonine- kinase Nek2	Nek2	F:GO:0005524; F:GO:0004674; P:GO:0006468	F:ATP binding; F:protein serine/threonine kinase activity; P:protein phosphorylation
HORVU5Hr1G018150.3	HORVU7Hr1G034680	HvMSL8	0.9945	cytoplasmic tRNA 2-thiolation 2	CTU2	F:GO:0016779; C:GO:0005737; F:GO:0016783; P:GO:0002098; F:GO:0000049; P:GO:0032447; P:GO:0010311; P:GO:0034227	F:nucleotidyltransferase activity; C:cytoplasm; F:sulfurtransferase activity; P:tRNA wobble uridine modification; F:tRNA binding; P:protein urmylation; P:lateral root formation; P:tRNA thio-modification
HORVU5Hr1G049180.3	HORVU7Hr1G034680	HvMSL8	0.99383	Kinesin KIN-5D	KIN-5D
HORVU5Hr1G060800.2	HORVU7Hr1G034680	HvMSL8	0.99383	HMG-Y-related A	HMGA	P:GO:2000014; P:GO:0006355; F:GO:0043565; C:GO:0000786; C:GO:0005730; P:GO:0006334	P:regulation of endosperm development; P:regulation of transcription, DNA-templated; F:sequence-specific DNA binding; C:nucleosome; C:nucleolus; P:nucleosome assembly
HORVU5Hr1G084580.1	HORVU7Hr1G034680	HvMSL8	0.9956	nitrate regulatory gene2	NRG2
HORVU5Hr1G087870.1	HORVU7Hr1G034680	HvMSL8	0.99653	histone H4	Hist-H4	C:GO:0000788; C:GO:0005794; C:GO:0005730; C:GO:0005774; C:GO:0005886; P:GO:0006334; C:GO:0009579; P:GO:0009414; F:GO:0003677; C:GO:0009507; C:GO:0009506; F:GO:0042393; F:GO:0046982; C:GO:0005829	C:nuclear nucleosome; C:Golgi apparatus; C:nucleolus; C:vacuolar membrane; C:plasma membrane; P:nucleosome assembly; C:thylakoid; P:response to water deprivation; F:DNA binding; C:chloroplast; C:plasmodesma; F:histone binding; F:protein heterodimerization activity; C:cytosol
HORVU5Hr1G089280.3	HORVU7Hr1G034680	HvMSL8	0.9962	TORTIFOLIA1 2	tor1	C:GO:0005874	C:microtubule
HORVU5Hr1G092570.3	HORVU7Hr1G034680	HvMSL8	0.9924	methyl- -binding domain-containing 11	MBD 11	C:GO:0005634; F:GO:0003677	C:nucleus; F:DNA binding
HORVU5Hr1G095410.1	HORVU7Hr1G034680	HvMSL8	0.99253	HMG-Y-related A	HMGA	P:GO:2000014; P:GO:0006355; F:GO:0043565; C:GO:0000786; C:GO:0005730; P:GO:0006334	P:regulation of endosperm development; P:regulation of transcription, DNA-templated; F:sequence-specific DNA binding; C:nucleosome; C:nucleolus; P:nucleosome assembly
HORVU6Hr1G007020.2	HORVU7Hr1G034680	HvMSL8	0.99487	RNA-binding NOB1	NOB1
HORVU6Hr1G011510.1	HORVU7Hr1G034680	HvMSL8	0.99337	histone H4	Hist-H4	C:GO:0000788; C:GO:0005794; C:GO:0005730; C:GO:0005774; C:GO:0005886; P:GO:0006334; C:GO:0009579; P:GO:0009414; F:GO:0003677; C:GO:0009507; C:GO:0009506; F:GO:0042393; F:GO:0046982; C:GO:0005829	C:nuclear nucleosome; C:Golgi apparatus; C:nucleolus; C:vacuolar membrane; C:plasma membrane; P:nucleosome assembly; C:thylakoid; P:response to water deprivation; F:DNA binding; C:chloroplast; C:plasmodesma; F:histone binding; F:protein heterodimerization activity; C:cytosol
HORVU6Hr1G013530.1	HORVU7Hr1G034680	HvMSL8	0.9948	histone H4	Hist-H4	C:GO:0000788; C:GO:0005794; C:GO:0005730; C:GO:0005774; C:GO:0005886; P:GO:0006334; C:GO:0009579; P:GO:0009414; F:GO:0003677; C:GO:0009507; C:GO:0009506; F:GO:0042393; F:GO:0046982; C:GO:0005829	C:nuclear nucleosome; C:Golgi apparatus; C:nucleolus; C:vacuolar membrane; C:plasma membrane; P:nucleosome assembly; C:thylakoid; P:response to water deprivation; F:DNA binding; C:chloroplast; C:plasmodesma; F:histone binding; F:protein heterodimerization activity; C:cytosol
HORVU6Hr1G015790.3	HORVU7Hr1G034680	HvMSL8	0.99583	histone -like	Hist-like	F:GO:0003677; F:GO:0046982; C:GO:0000788; P:GO:0006334	F:DNA binding; F:protein heterodimerization activity; C:nuclear nucleosome; P:nucleosome assembly
HORVU6Hr1G026840.8	HORVU7Hr1G034680	HvMSL8	0.99457	embryonic stem cell-specific 5-hydroxymethylcytosine-binding	5hmc
HORVU6Hr1G028190.1	HORVU7Hr1G034680	HvMSL8	0.99457	SINE1 isoform X1	SINE1
HORVU6Hr1G064720.1	HORVU7Hr1G034680	HvMSL8	0.9948	HMG1 2	HMG1 2
HORVU6Hr1G067930.2	HORVU7Hr1G034680	HvMSL8	0.9964	DNA topoisomerase 2	Topo II	F:GO:0003677; F:GO:0005524; F:GO:0003918; P:GO:0006265	F:DNA binding; F:ATP binding; F:DNA topoisomerase type II (ATP-hydrolyzing) activity; P:DNA topological change
HORVU7Hr1G033470.1	HORVU7Hr1G034680	HvMSL8	0.99163	Nucleolar GTP-binding 1	GTPB4	F:GO:0005525; P:GO:0042254; C:GO:0005730	F:GTP binding; P:ribosome biogenesis; C:nucleolus
HORVU7Hr1G045290.2	HORVU7Hr1G034680	HvMSL8	0.99443	Aluminum-activated malate transporter 9	ALMT9	C:GO:0009705; C:GO:0016021; F:GO:0015140; P:GO:0071423	C:plant-type vacuole membrane; C:integral component of membrane; F:malate transmembrane transporter activity; P:malate transmembrane transport
HORVU7Hr1G052730.1	HORVU7Hr1G034680	HvMSL8	0.99487	kinesin KIN-4C	KIN-4C	F:GO:0005524; F:GO:0003777; C:GO:0009506; P:GO:0071555; P:GO:0007018; C:GO:0005874; F:GO:0008017	F:ATP binding; F:microtubule motor activity; C:plasmodesma; P:cell wall organization; P:microtubule-based movement; C:microtubule; F:microtubule binding
HORVU7Hr1G074430.2	HORVU7Hr1G034680	HvMSL8	0.99433	BTB POZ and MATH domain-containing 2	BMP2
HORVU7Hr1G096270.7	HORVU7Hr1G034680	HvMSL8	0.9955	poly [ADP-ribose] polymerase 2-A	PARP2	P:GO:0051103; C:GO:0005634; F:GO:0003677; F:GO:0003910; P:GO:0006273; P:GO:0006471; C:GO:0005739; P:GO:0006904; P:GO:0006303; C:GO:0000145; F:GO:0003950	P:DNA ligation involved in DNA repair; C:nucleus; F:DNA binding; F:DNA ligase (ATP) activity; P:lagging strand elongation; P:protein ADP-ribosylation; C:mitochondrion; P:vesicle docking involved in exocytosis; P:double-strand break repair via nonhomologous end joining; C:exocyst; F:NAD+ ADP-ribosyltransferase activity
HORVU7Hr1G096660.1	HORVU7Hr1G034680	HvMSL8	0.99713	histone H2A	Hist-H2A	C:GO:0005634; F:GO:0003677; F:GO:0046982; C:GO:0000786	C:nucleus; F:DNA binding; F:protein heterodimerization activity; C:nucleosome
HORVU7Hr1G100410.1	HORVU7Hr1G034680	HvMSL8	0.99807	Histone H4	Hist-H4	C:GO:0000788; C:GO:0005794; C:GO:0005730; C:GO:0005774; C:GO:0005886; P:GO:0006334; C:GO:0009579; P:GO:0009414; F:GO:0003677; C:GO:0009507; C:GO:0009506; F:GO:0042393; F:GO:0046982; C:GO:0005829	C:nuclear nucleosome; C:Golgi apparatus; C:nucleolus; C:vacuolar membrane; C:plasma membrane; P:nucleosome assembly; C:thylakoid; P:response to water deprivation; F:DNA binding; C:chloroplast; C:plasmodesma; F:histone binding; F:protein heterodimerization activity; C:cytosol
HORVU7Hr1G112470.1	HORVU7Hr1G034680	HvMSL8	0.99377	histone H2AX	Hist-H2AX	F:GO:0003677; C:GO:0000790; F:GO:0046982; P:GO:0006342; C:GO:0000786	F:DNA binding; C:nuclear chromatin; F:protein heterodimerization activity; P:chromatin silencing; C:nucleosome
HORVU1Hr1G083830.1	HORVU7Hr1G105340	HvMSL10	0.99233	F-box FBD LRR-repeat At5g53840-like	F-box
HORVU2Hr1G052960.2	HORVU7Hr1G105340	HvMSL10	0.99387	PHD finger ALFIN-LIKE 2	AL 2	C:GO:0005634; F:GO:0008270; F:GO:0042393; P:GO:0006351; P:GO:0006355	C:nucleus; F:zinc ion binding; F:histone binding; P:transcription, DNA-templated; P:regulation of transcription, DNA-templated
Sorghum bicolor
SORBI_3001G081700	SORBI_3004G287400	SbMSL3	0.97427	upstream activation factor subunit UAF30	UAF30
SORBI_3001G085000	SORBI_3004G287400	SbMSL3	0.9794	uncharacterized protein LOC8086222 isoform X2
SORBI_3006G018800	SORBI_3004G287400	SbMSL3	0.97963	ethylene receptor 2	ETR2
SORBI_3006G159600	SORBI_3004G287400	SbMSL3	0.97163	probable ascorbate-specific transmembrane electron transporter 2	AST2
SORBI_3007G223300	SORBI_3004G287400	SbMSL3	0.9641	bHLH family-like	bHLH
SORBI_3008G020100	SORBI_3004G287400	SbMSL3	0.97627	uclacyanin-2 precursor	UCC2	F:GO:0009055	F:electron carrier activity
SORBI_3003G084200	SORBI_3004G287400	SbMSL3	0.99327	uncharacterized protein LOC8073350
SORBI_3007G023600	SORBI_3004G287400	SbMSL3	0.9952	STICHEL-like 2	STI-like2	C:GO:0009360; F:GO:0003677; F:GO:0005524; F:GO:0003887; P:GO:0006260; P:GO:0071897	C:DNA polymerase III complex; F:DNA binding; F:ATP binding; F:DNA-directed DNA polymerase activity; P:DNA replication; P:DNA biosynthetic process
SORBI_3010G012001	SORBI_3004G287400	SbMSL3	0.99593	Nucleolar 12	NOL12
SORBI_3010G008600	SORBI_3004G287400	SbMSL3	0.96543	cellulose synthase D2	CSD2
SORBI_3001G245900	SORBI_3006G188500	SbMSL5	0.9647	proline-rich receptor kinase PERK10	PER10
SORBI_3002G132600	SORBI_3006G188500	SbMSL5	0.97353	nuclear pore complex GP210 isoform X1	GP210
SORBI_3002G223300	SORBI_3006G188500	SbMSL5	0.96217	nuclear pore complex NUP58	NUP58	P:GO:0006913; C:GO:0005643	P:nucleocytoplasmic transport; C:nuclear pore
SORBI_3006G183800	SORBI_3006G188500	SbMSL5	0.9618	splicing factor 1	SF1	F:GO:0000166; F:GO:0008270; F:GO:0045131; P:GO:0000398	F:nucleotide binding; F:zinc ion binding; F:pre-mRNA branch point binding; P:mRNA splicing, via spliceosome
SORBI_3001G497900	SORBI_3001G327800	SbMSL1	-0.97783	XS domain containing expressed	XSdomain
SORBI_3002G121300	SORBI_3001G327800	SbMSL1	0.99373	Serine carboxypeptidase-like 19	SCPL19	P:GO:0006508; F:GO:0004185	P:proteolysis; F:serine-type carboxypeptidase activity
SORBI_3003G433500	SORBI_3001G327800	SbMSL1	-0.9693	serine arginine-rich splicing factor SR45	SR45	F:GO:0000166; F:GO:0003676	F:nucleotide binding; F:nucleic acid binding
SORBI_3001G068600	SORBI_3001G327800	SbMSL1	0.99837	RNA-binding 12	SWAN12
SORBI_3001G351400	SORBI_3001G327800	SbMSL1	0.9963	metacaspase-1-like isoform X2	MC-1like
SORBI_3001G415400	SORBI_3001G327800	SbMSL1	0.9958	photosynthetic NDH subunit of lumenal location chloroplastic	NDH
SORBI_3002G088200	SORBI_3001G327800	SbMSL1	0.99873	uncharacterized protein LOC8081792
SORBI_3002G399100	SORBI_3001G327800	SbMSL1	0.9956	E3 ubiquitin- ligase SP1	SP1
SORBI_3003G073800	SORBI_3001G327800	SbMSL1	0.99313	phosphatidate cytidylyltransferase	CDS
SORBI_3003G343400	SORBI_3001G327800	SbMSL1	0.9957	UPF0051 chloroplastic	ABC18	P:GO:0016226	P:iron-sulfur cluster assembly
SORBI_3003G367500	SORBI_3001G327800	SbMSL1	0.9989	fructose-1,6- cytosolic	FBPase
SORBI_3003G370000	SORBI_3001G327800	SbMSL1	0.9982	photosystem II 22 kDa chloroplastic	CP22
SORBI_3004G001300	SORBI_3001G327800	SbMSL1	0.99837	glycerate dehydrogenase	GDH
SORBI_3004G193400	SORBI_3001G327800	SbMSL1	0.99447	photosystem II 5 kDa chloroplastic-like	PS II
SORBI_3004G272100	SORBI_3001G327800	SbMSL1	0.99877	chloroplastic		F:GO:0005524; P:GO:0005975; P:GO:0016310; F:GO:0008974	F:ATP binding; P:carbohydrate metabolic process; P:phosphorylation; F:phosphoribulokinase activity
SORBI_3005G042000	SORBI_3001G327800	SbMSL1	0.9941	ribulose-1,5-bisphosphate carboxylase oxygenase small subunit	RuBisCO
SORBI_3005G175600	SORBI_3001G327800	SbMSL1	0.9969	cysteine-rich receptor kinase 6	CRK6	F:GO:0005524; C:GO:0016020; C:GO:0016021; F:GO:0004672; F:GO:0004674; P:GO:0006468	F:ATP binding; C:membrane; C:integral component of membrane; F:protein kinase activity; F:protein serine/threonine kinase activity; P:protein phosphorylation
SORBI_3006G060200	SORBI_3001G327800	SbMSL1	0.99703	PYRICULARIA ORYZAE RESISTANCE 21-like	Pi21-Like
SORBI_3006G060800	SORBI_3001G327800	SbMSL1	0.99823	PYRICULARIA ORYZAE RESISTANCE 21	Pi21
SORBI_3006G101500	SORBI_3001G327800	SbMSL1	0.99777	photosynthetic NDH subunit of subcomplex B chloroplastic	NDH
SORBI_3006G130300	SORBI_3001G327800	SbMSL1	0.9973	phosphoglycolate phosphatase chloroplastic	PGLP	F:GO:0016791; P:GO:0016311	F:phosphatase activity; P:dephosphorylation
SORBI_3006G147300	SORBI_3001G327800	SbMSL1	0.99853	uncharacterized protein LOC8075930
SORBI_3007G004800	SORBI_3001G327800	SbMSL1	0.99403	Ferredoxin- chloroplastic	Fd
SORBI_3008G053200	SORBI_3001G327800	SbMSL1	0.9951	fructose-bisphosphate chloroplastic	FBA
SORBI_3009G038701	SORBI_3001G327800	SbMSL1	0.9934	uncharacterized protein LOC8068212		C:GO:0016021	C:integral component of membrane
SORBI_3009G062400	SORBI_3001G327800	SbMSL1	0.99783	uvrB uvrC motif family	UvrB/uvrC
SORBI_3009G070700	SORBI_3001G327800	SbMSL1	0.99867	acid phosphatase 1	ACP1
SORBI_3009G207900	SORBI_3001G327800	SbMSL1	0.99653	hypothetical protein SORBI_3009G207900
SORBI_3010G275500	SORBI_3001G327800	SbMSL1	-0.99847	epidermal growth factor receptor substrate 15-like 1 isoform X1	Eps15R	F:GO:0005509	F:calcium ion binding
SORBI_3001G006800	SORBI_3010G077300	SbMSL6	0.99373	recQ-mediated genome instability 1-like	BLAP75
SORBI_3001G175100	SORBI_3010G077300	SbMSL6	0.9945	DEK domain-containing chromatin associated	DEK
SORBI_3001G261900	SORBI_3010G077300	SbMSL6	0.99463	UTP:RNA uridylyltransferase 1	UTF1
SORBI_3001G368300	SORBI_3010G077300	SbMSL6	0.99403	E3 ubiquitin- ligase SINAT3	SINAT3
SORBI_3001G384600	SORBI_3010G077300	SbMSL6	0.9963	endoglucanase 9	CEL3	C:GO:0016021; P:GO:0030245; F:GO:0008810	C:integral component of membrane; P:cellulose catabolic process; F:cellulase activity
SORBI_3001G384700	SORBI_3010G077300	SbMSL6	0.99887	RNA-binding zinc finger family	ZFR
SORBI_3001G395200	SORBI_3010G077300	SbMSL6	0.9971	ARM repeat superfamily	ARM
SORBI_3001G464000	SORBI_3010G077300	SbMSL6	0.99467	BTB POZ domain-containing NPY2	NPY2
SORBI_3001G542400	SORBI_3010G077300	SbMSL6	0.99667	transcription regulator	TR
SORBI_3002G020600	SORBI_3010G077300	SbMSL6	0.9953	BTB POZ domain-containing At3g50780	BTB/POZ
SORBI_3002G021200	SORBI_3010G077300	SbMSL6	0.9956	chromatin complex subunit A101	ChrA101	F:GO:0005524	F:ATP binding
SORBI_3002G082100	SORBI_3010G077300	SbMSL6	0.99773	probable receptor kinase At2g42960
SORBI_3002G265200	SORBI_3010G077300	SbMSL6	0.99887	formin 15	FMN15	C:GO:0016021	C:integral component of membrane
SORBI_3002G293700	SORBI_3010G077300	SbMSL6	0.99783	Histone-lysine N-methyltransferase ATX4	ATX4
SORBI_3002G318600	SORBI_3010G077300	SbMSL6	0.99557	Polyadenylate-binding RBP45C	RBP45C
SORBI_3002G375900	SORBI_3010G077300	SbMSL6	0.99473	Glycerophosphodiester phosphodiesterase GDPDL3	GDPDL3
SORBI_3002G378600	SORBI_3010G077300	SbMSL6	0.99747	cyclin-D2-2	CCND2-2	C:GO:0005634	C:nucleus
SORBI_3002G391600	SORBI_3010G077300	SbMSL6	0.9952	D -box ATP-dependent RNA helicase D 12	Helicase D12
SORBI_3002G419800	SORBI_3010G077300	SbMSL6	0.9984	mediator of RNA polymerase II transcription subunit 33A	MED33A
SORBI_3003G025600	SORBI_3010G077300	SbMSL6	0.99527	DNA-directed DNA polymerases	DdDp
SORBI_3003G180100	SORBI_3010G077300	SbMSL6	0.9961	callose synthase 7	CALS7
SORBI_3003G224700	SORBI_3010G077300	SbMSL6	0.9974	glycosyl transferase family 1	GT1
SORBI_3003G290400	SORBI_3010G077300	SbMSL6	0.99457	glucan endo-1,3-beta-glucosidase 13 isoform X1	3-beta-D-glucan	P:GO:0005975; C:GO:0009505; F:GO:0004553; C:GO:0046658	P:carbohydrate metabolic process; C:plant-type cell wall; F:hydrolase activity, hydrolyzing O-glycosyl compounds; C:anchored component of plasma membrane
SORBI_3003G307200	SORBI_3010G077300	SbMSL6	0.995	uncharacterized protein LOC8079251 isoform X1
SORBI_3003G309400	SORBI_3010G077300	SbMSL6	0.99437	subtilisin-like protease	SBT-like	P:GO:0006508; F:GO:0004252	P:proteolysis; F:serine-type endopeptidase activity
SORBI_3003G319600	SORBI_3010G077300	SbMSL6	0.99487	receptor-like serine threonine- kinase SD1-8	SD1-8
SORBI_3003G361400	SORBI_3010G077300	SbMSL6	0.99347	Nuclear pore complex NUP62	NUP62	F:GO:0017056; C:GO:0005643	F:structural constituent of nuclear pore; C:nuclear pore
SORBI_3003G372500	SORBI_3010G077300	SbMSL6	0.9987	probable magnesium transporter NIPA6	NIPA6
SORBI_3004G192700	SORBI_3010G077300	SbMSL6	0.99523	Dynein light chain type 1 family	DLC1	C:GO:0030286; P:GO:0007017	C:dynein complex; P:microtubule-based process
SORBI_3004G199700	SORBI_3010G077300	SbMSL6	0.99983	ARM-repeat Tetratricopeptide repeat (TPR)	TPR
SORBI_3004G238801	SORBI_3010G077300	SbMSL6	0.99733	alpha-expansin 5	EXP5	C:GO:0005618; C:GO:0016020; P:GO:0009664; C:GO:0005576	C:cell wall; C:membrane; P:plant-type cell wall organization; C:extracellular region
SORBI_3004G266800	SORBI_3010G077300	SbMSL6	0.9938	Zinc-finger homeodomain 7	ZFHD7
SORBI_3004G309800	SORBI_3010G077300	SbMSL6	0.9939	Remorin family	REM
SORBI_3004G327150	SORBI_3010G077300	SbMSL6	0.99743	hypothetical protein SORBI_3004G327150
SORBI_3004G341700	SORBI_3010G077300	SbMSL6	0.99563	transcriptional corepressor LEUNIG_HOMOLOG isoform X2	LUH
SORBI_3004G355200	SORBI_3010G077300	SbMSL6	0.99457	Transcription factor jumonji (jmjC) domain-containing	jmjC
SORBI_3005G021500	SORBI_3010G077300	SbMSL6	0.99437	ENTH VHS family	ENTH/VAS
SORBI_3006G137300	SORBI_3010G077300	SbMSL6	0.9944	DNA glycosylase superfamily	Glase
SORBI_3006G231800	SORBI_3010G077300	SbMSL6	0.9972	double strand break repair nuclease MRE11A	MRE11A
SORBI_3007G067900	SORBI_3010G077300	SbMSL6	0.99613	myosin heavy chain-related	MYC-related
SORBI_3007G121650	SORBI_3010G077300	SbMSL6	0.99703	hypothetical protein SORBI_3007G121650
SORBI_3007G161000	SORBI_3010G077300	SbMSL6	0.9944	Structural maintenance of chromosomes (SMC) family	SMC
SORBI_3008G087200	SORBI_3010G077300	SbMSL6	0.99753	argonaute 16	AGO16
SORBI_3008G123300	SORBI_3010G077300	SbMSL6	0.99527	AAA-type ATPase family	AAA-ATPase
SORBI_3009G002200	SORBI_3010G077300	SbMSL6	0.99647	formin 14	FRM14
SORBI_3009G077300	SORBI_3010G077300	SbMSL6	0.99577	probable serine threonine- kinase PBL7	PBL17
SORBI_3009G154900	SORBI_3010G077300	SbMSL6	0.9949	cell division homolog 2- chloroplastic	FtsZ2
SORBI_3009G163900	SORBI_3010G077300	SbMSL6	0.99803	probable mediator of RNA polymerase II transcription subunit 37c	MED37C	F:GO:0005524	F:ATP binding
SORBI_3009G200000	SORBI_3010G077300	SbMSL6	0.9926	hypothetical protein SORBI_3009G200000
SORBI_3010G003300	SORBI_3010G077300	SbMSL6	0.99593	BAG family molecular chaperone regulator 7	BAG7
SORBI_3010G065800	SORBI_3010G077300	SbMSL6	0.9942	ubiquitin carboxyl-terminal hydrolase 23	UBP23
SORBI_3010G236200	SORBI_3010G077300	SbMSL6	0.99437	structural maintenance of chromosomes 5	SMC5
SORBI_3010G241100	SORBI_3010G077300	SbMSL6	0.99703	thaumatin	TMT
Triticum aestivum
TraesCS5A02G147000.1	TraesCS6A02G252600.2	TaMSL7-A	0.91103	probable non-specific lipid-transfer 3	LTP3	P:GO:0006869; P:GO:0009611; F:GO:0008289; P:GO:0009751; P:GO:0042542; P:GO:0009723	P:lipid transport; P:response to wounding; F:lipid binding; P:response to salicylic acid; P:response to hydrogen peroxide; P:response to ethylene
TraesCS6D02G333100.1	TraesCS6B02G272700.2	TaMSL7-B	0.92977	---NA---
TraesCS7A02G454600.1	TraesCS6B02G272700.2	TaMSL7-B	0.90333	early nodulin 2	ENOD2	F:GO:0009055; C:GO:0016021	F:electron carrier activity; C:integral component of membrane
TraesCS3A02G113900.1	TraesCS6B02G272700.2	TaMSL7-B	0.91397	probable galactinol--sucrose galactosyltransferase 2	RFS2	F:GO:0003824	F:catalytic activity
TraesCS3D02G343800.1	TraesCS6B02G272700.2	TaMSL7-B	0.91227	UPF0051 chloroplastic	ABC18	P:GO:0016226	P:iron-sulfur cluster assembly
TraesCS3D02G116400.2	TraesCS6B02G272700.2	TaMSL7-B	0.91097	probable galactinol--sucrose galactosyltransferase 2	RFS2	F:GO:0003824	F:catalytic activity
TraesCS5D02G302800.1	TraesCS6B02G272700.2	TaMSL7-B	0.90233	Beta-glucosidase 31	BGLU31
TraesCS7A02G552400.1	TraesCS7A02G166500.1	TaMSL8-A	0.91353	DNA-binding MNB1B	MNB1B	F:GO:0003677	F:DNA binding
TraesCS6A02G202200.1	TraesCS7D02G167000.1	TaMSL8-D	0.90577	NAP1-related 2	NRP2	C:GO:0005634; P:GO:0006334	C:nucleus; P:nucleosome assembly
TraesCS6D02G185800.1	TraesCS7D02G167000.1	TaMSL8-D	0.90783	NAP1-related 2	NRP2	C:GO:0005634; P:GO:0006334	C:nucleus; P:nucleosome assembly
TraesCS7B02G362600.1	TraesCS2B02G414200.1	TaMSL2-B	0.9185	Elongation factor 2	EF2
TraesCS6B02G411600.1	TraesCS5B02G013900.1	TaMSL5-B	0.93173	quinone oxidoreductase PIG3	PIG3
TraesCS1D02G403400.1	TraesCS5B02G013900.1	TaMSL5-B	0.9334	DEHYDRATION-INDUCED 19	DI-19
TraesCS7A02G385600.1	TraesCS5B02G013900.1	TaMSL5-B	0.9152	Uncharacterized conserved (UCP012943)
TraesCS7B02G241100.1	TraesCS5B02G013900.1	TaMSL5-B	0.90587	reticulon B2	RTNB2
TraesCS7D02G325500.1	TraesCS5B02G013900.1	TaMSL5-B	0.9081	pre-mRNA cleavage factor Im 25 kDa subunit 1	CFIm-25
TraesCS7D02G337800.1	TraesCS5B02G013900.1	TaMSL5-B	0.902	reticulon B2	RTNB2
TraesCS7D02G382200.2	TraesCS5B02G013900.1	TaMSL5-B	0.92493	Uncharacterized conserved (UCP012943)
TraesCS1B02G423500.1	TraesCS5B02G013900.1	TaMSL5-B	0.90593	DEHYDRATION-INDUCED 19	DI-19
TraesCS2B02G266200.1	TraesCS5B02G013900.1	TaMSL5-B	0.9176	phosphatidylglycerol phosphatidylinositol transfer DDB_G0282179	PG/PI-TP
TraesCS1A02G395200.1	TraesCS5B02G013900.1	TaMSL5-B	0.94777	DEHYDRATION-INDUCED 19	DI-19
Zea mays
Zm00001d053178_T001	Zm00001d051415	ZmMSL4	0.94167	trihelix transcription factor	TTF
Zm00001d010678_T001	Zm00001d017539	ZmMSL5	0.9174	E3 ubiquitin- ligase RING1a	RING1a	F:GO:0008270; F:GO:0008276; C:GO:0016021; C:GO:0005840; P:GO:0006479; F:GO:0016874	F:zinc ion binding; F:protein methyltransferase activity; C:integral component of membrane; C:ribosome; P:protein methylation; F:ligase activity
Zm00001d017404_T001	Zm00001d017539	ZmMSL5	0.92657	RING-H2 finger ATL79	ATL79	F:GO:0008270; C:GO:0016021	F:zinc ion binding; C:integral component of membrane
Zm00001d025141_T001	Zm00001d017539	ZmMSL5	0.93793	Transcription factor bHLH35	bHLH35	F:GO:0003677; F:GO:0046983	F:DNA binding; F:protein dimerization activity
Zm00001d046939_T002	Zm00001d017539	ZmMSL5	0.909	probable serine threonine- kinase PBL17	PB17	F:GO:0005524; F:GO:0004674; P:GO:0006468	F:ATP binding; F:protein serine/threonine kinase activity; P:protein phosphorylation
Zm00001d009731_T003	Zm00001d037120	ZmMSL6	0.93847	Homeodomain-like superfamily	HD-Like	F:GO:0003677; C:GO:0016021	F:DNA binding; C:integral component of membrane
Zm00001d037215_T004	Zm00001d037120	ZmMSL6	0.90017	electron carrier	EC	F:GO:0015035; F:GO:0009055; P:GO:0045454; P:GO:0055114; C:GO:0005622; P:GO:0035556	F:protein disulfide oxidoreductase activity; F:electron carrier activity; P:cell redox homeostasis; P:oxidation-reduction process; C:intracellular; P:intracellular signal transduction
Zm00001d002121_T001	Zm00001d044976	ZmMSL7	0.95253	transcription factor ILI1	ILI1	P:GO:0009826; P:GO:0006351; P:GO:0006355; F:GO:0046983; P:GO:0009741; P:GO:0040008; C:GO:0009536	P:unidimensional cell growth; P:transcription, DNA-templated; P:regulation of transcription, DNA-templated; F:protein dimerization activity; P:response to brassinosteroid; P:regulation of growth; C:plastid
Zm00001d002495_T001	Zm00001d044976	ZmMSL7	0.95747	AT-hook motif nuclear-localized 23	AHL-23
Zm00001d003187_T002	Zm00001d044976	ZmMSL7	0.94103	uncharacterized protein LOC103646278
Zm00001d004721_T001	Zm00001d044976	ZmMSL7	0.91783	glycine-rich cell wall structural 1	GRP1
Zm00001d006333_T001	Zm00001d044976	ZmMSL7	0.935	Organic cation carnitine transporter 7	2019-10-07	F:GO:0022891; P:GO:0055085; C:GO:0016021	F:substrate-specific transmembrane transporter activity; P:transmembrane transport; C:integral component of membrane
Zm00001d011903_T001	Zm00001d044976	ZmMSL7	0.94223	basic 7S globulin 2-like	SBg7S	F:GO:0004190; P:GO:0030163; P:GO:0006508	F:aspartic-type endopeptidase activity; P:protein catabolic process; P:proteolysis
Zm00001d012021_T001	Zm00001d044976	ZmMSL7	0.9593	Nucleotide-diphospho-sugar transferase family	NST	C:GO:0016021	C:integral component of membrane
Zm00001d013811_T001	Zm00001d044976	ZmMSL7	0.9805	DETOXIFICATION 40	DTX40	P:GO:0006855; F:GO:0015297; C:GO:0016021; F:GO:0015238	P:drug transmembrane transport; F:antiporter activity; C:integral component of membrane; F:drug transmembrane transporter activity
Zm00001d014100_T001	Zm00001d044976	ZmMSL7	0.9495	---NA---
Zm00001d018312_T001	Zm00001d044976	ZmMSL7	0.92883	beta-1,3-galactosyltransferase 6-like	B3GALT6	C:GO:0016021; P:GO:0006486; F:GO:0008378; C:GO:0000139	C:integral component of membrane; P:protein glycosylation; F:galactosyltransferase activity; C:Golgi membrane
Zm00001d018324_T001	Zm00001d044976	ZmMSL7	0.9294	pathogenesis-related PRB1-3	PRB1	C:GO:0005576	C:extracellular region
Zm00001d020260_T001	Zm00001d044976	ZmMSL7	0.9807	L-ascorbate oxidase	L-AO	F:GO:0016722; F:GO:0005507; P:GO:0055114; C:GO:0005576	F:oxidoreductase activity, oxidizing metal ions; F:copper ion binding; P:oxidation-reduction process; C:extracellular region
Zm00001d021804_T001	Zm00001d044976	ZmMSL7	0.9289	internal alternative NAD(P)H-ubiquinone oxidoreductase mitochondrial-like		F:GO:0016491; C:GO:0005739; P:GO:0055114	F:oxidoreductase activity; C:mitochondrion; P:oxidation-reduction process
Zm00001d022643_T001	Zm00001d044976	ZmMSL7	0.90777	Thaumatin 1	Thaumatin 1	C:GO:0016021	C:integral component of membrane
Zm00001d023399_T001	Zm00001d044976	ZmMSL7	0.94617	probable glycosyltransferase 3	GT3	F:GO:0016757; C:GO:0016021	F:transferase activity, transferring glycosyl groups; C:integral component of membrane
Zm00001d024170_T001	Zm00001d044976	ZmMSL7	0.94947	leucine-rich repeat-containing DDB_G0290503	LRR
Zm00001d024178_T001	Zm00001d044976	ZmMSL7	0.95657	probable xyloglucan glycosyltransferase 3	CslC3	C:GO:0016021; C:GO:0005794; F:GO:0016740	C:integral component of membrane; C:Golgi apparatus; F:transferase activity
Zm00001d025873_T001	Zm00001d044976	ZmMSL7	0.92417	defensin CAL1	CAL1	P:GO:0031640; P:GO:0050832	P:killing of cells of other organism; P:defense response to fungus
Zm00001d027428_T001	Zm00001d044976	ZmMSL7	0.93163	transmembrane 9 superfamily member 11	TMN11	C:GO:0016021	C:integral component of membrane
Zm00001d027717_T001	Zm00001d044976	ZmMSL7	0.95567	expansin-A12	EX-A12	C:GO:0005618; C:GO:0016020; P:GO:0009664; C:GO:0005576	C:cell wall; C:membrane; P:plant-type cell wall organization; C:extracellular region
Zm00001d029703_T001	Zm00001d044976	ZmMSL7	0.93413	probable glutathione S-transferase GSTU6	GSTU6	P:GO:0009407; C:GO:0005737; P:GO:0006749; F:GO:0004364	P:toxin catabolic process; C:cytoplasm; P:glutathione metabolic process; F:glutathione transferase activity
Zm00001d032794_T001	Zm00001d044976	ZmMSL7	0.96067	xyloglucan galactosyltransferase KATAMARI1 homolog	KATAMARI1	F:GO:0016757; C:GO:0005739	F:transferase activity, transferring glycosyl groups; C:mitochondrion
Zm00001d032822_T001	Zm00001d044976	ZmMSL7	0.93537	glycine-rich cell wall structural 1	GRP1
Zm00001d032823_T001	Zm00001d044976	ZmMSL7	0.94813	Glycine-rich cell wall structural 2	GRP2
Zm00001d035865_T001	Zm00001d044976	ZmMSL7	0.97367	uncharacterized acetyltransferase At3g50280	AT	F:GO:0016747	F:transferase activity, transferring acyl groups other than amino-acyl groups
Zm00001d037249_T001	Zm00001d044976	ZmMSL7	0.95013	ALTERED XYLOGLUCAN 4	AXY4	C:GO:0016021; C:GO:0005794; P:GO:0071554; F:GO:0016413	C:integral component of membrane; C:Golgi apparatus; P:cell wall organization or biogenesis; F:O-acetyltransferase activity
Zm00001d037672_T001	Zm00001d044976	ZmMSL7	0.93967	LRR receptor-like serine threonine- kinase	LRR	F:GO:0005524; C:GO:0016021; F:GO:0004674; P:GO:0006468	F:ATP binding; C:integral component of membrane; F:protein serine/threonine kinase activity; P:protein phosphorylation
Zm00001d038151_T001	Zm00001d044976	ZmMSL7	0.9361	basic 7S globulin	Bg7S	F:GO:0004190; P:GO:0030163; P:GO:0006508	F:aspartic-type endopeptidase activity; P:protein catabolic process; P:proteolysis
Zm00001d038840_T001	Zm00001d044976	ZmMSL7	0.93003	Mitochondrial outer membrane porin 2	VDAC2	F:GO:0008308; P:GO:1903959; F:GO:0015288; P:GO:0055085; C:GO:0046930; C:GO:0005741; P:GO:0006820	F:voltage-gated anion channel activity; P:regulation of anion transmembrane transport; F:porin activity; P:transmembrane transport; C:pore complex; C:mitochondrial outer membrane; P:anion transport
Zm00001d039297_T001	Zm00001d044976	ZmMSL7	0.95643	SPOROCYTELESS-like EAR-containing 2	SPL-like
Zm00001d039591_T001	Zm00001d044976	ZmMSL7	0.9497	uncharacterized protein LOC103649664
Zm00001d039636_T001	Zm00001d044976	ZmMSL7	0.9392
Zm00001d040379_T001	Zm00001d044976	ZmMSL7	0.9645	expansin-A11	EX-A11	C:GO:0005618; C:GO:0016020; P:GO:0009664; C:GO:0005576	C:cell wall; C:membrane; P:plant-type cell wall organization; C:extracellular region
Zm00001d040705_T001	Zm00001d044976	ZmMSL7	0.94117	Peroxidase 1	PER1	F:GO:0004601; P:GO:0006979; F:GO:0046872; P:GO:0098869; P:GO:0009664; P:GO:0055114; C:GO:0005576; C:GO:0009505; F:GO:0020037; P:GO:0042744	F:peroxidase activity; P:response to oxidative stress; F:metal ion binding; P:cellular oxidant detoxification; P:plant-type cell wall organization; P:oxidation-reduction process; C:extracellular region; C:plant-type cell wall; F:heme binding; P:hydrogen peroxide catabolic process
Zm00001d042096_T001	Zm00001d044976	ZmMSL7	0.9832
Zm00001d043226_T001	Zm00001d044976	ZmMSL7	0.97127
Zm00001d043898_T001	Zm00001d044976	ZmMSL7	0.96163	monothiol glutaredoxin-S11 isoform X1	GrxS11
Zm00001d044157_T001	Zm00001d044976	ZmMSL7	0.95867	Cytochrome P450 72A15	CYP72A15	F:GO:0005506; F:GO:0016705; C:GO:0016021; P:GO:0022900; F:GO:0004497; F:GO:0020037	F:iron ion binding; F:oxidoreductase activity, acting on paired donors, with incorporation or reduction of molecular oxygen; C:integral component of membrane; P:electron transport chain; F:monooxygenase activity; F:heme binding
Zm00001d044784_T001	Zm00001d044976	ZmMSL7	0.9373	ALTERED XYLOGLUCAN 4	AXY4	C:GO:0005794; P:GO:0071554; F:GO:0016413	C:Golgi apparatus; P:cell wall organization or biogenesis; F:O-acetyltransferase activity
Zm00001d044857_T001	Zm00001d044976	ZmMSL7	0.933	ethylene-responsive transcription factor RAP2-13-like	RAP2-13L	C:GO:0005634; F:GO:0003677; F:GO:0003700; P:GO:0006351; P:GO:0006355	C:nucleus; F:DNA binding; F:transcription factor activity, sequence-specific DNA binding; P:transcription, DNA-templated; P:regulation of transcription, DNA-templated
Zm00001d046893_T001	Zm00001d044976	ZmMSL7	0.94957	Auxin efflux carrier component 2	PIN2	P:GO:0009926; C:GO:0009925; P:GO:0009958; P:GO:0010252; P:GO:0055085; F:GO:0010329; C:GO:0016021; C:GO:0005783; P:GO:0010315; C:GO:0000323; P:GO:0009723; P:GO:0009734	P:auxin polar transport; C:basal plasma membrane; P:positive gravitropism; P:auxin homeostasis; P:transmembrane transport; F:auxin efflux transmembrane transporter activity; C:integral component of membrane; C:endoplasmic reticulum; P:auxin efflux; C:lytic vacuole; P:response to ethylene; P:auxin-activated signaling pathway
Zm00001d048870_T001	Zm00001d044976	ZmMSL7	0.94183	agmatine coumaroyltransferase-2	ACT-2	F:GO:0047634	F:agmatine N4-coumaroyltransferase activity
Zm00001d048954_T001	Zm00001d044976	ZmMSL7	0.96867	GDP-mannose 3,5-epimerase 2	GMT-2	F:GO:0047918; F:GO:0050662; P:GO:0019853	F:GDP-mannose 3,5-epimerase activity; F:coenzyme binding; P:L-ascorbic acid biosynthetic process
Zm00001d049336_T002	Zm00001d044976	ZmMSL7	0.9505	probable xyloglucan glycosyltransferase 3	CslC3	C:GO:0016021	C:integral component of membrane
Zm00001d050201_T001	Zm00001d044976	ZmMSL7	0.9087	xyloglucan endotransglucosylase hydrolase 24	XTH24	C:GO:0005618; C:GO:0048046; P:GO:0071555; F:GO:0004553; F:GO:0016762; P:GO:0010411; P:GO:0042546	C:cell wall; C:apoplast; P:cell wall organization; F:hydrolase activity, hydrolyzing O-glycosyl compounds; F:xyloglucan:xyloglucosyl transferase activity; P:xyloglucan metabolic process; P:cell wall biogenesis
Zm00001d053429_T001	Zm00001d044976	ZmMSL7	0.92903	AT-hook motif nuclear-localized 24	AHL-24	F:GO:0003677	F:DNA binding
