# Supplementary material for: Genome-wide characterization and expression analysis suggested diverse functions of the mechanosensitive channel of small conductance-like (MSL) genes in cereal crops
Source: Sci Rep. 2020 Oct 6;10:16583. doi: 10.1038/s41598-020-73627-7 (PMC7538590; doi:10.1038/s41598-020-73627-7)
Supplement: Supplementary file 7 — Supplementary Information 7. [file 41598_2020_73627_MOESM7_ESM.xlsx]

## Sheet: Sheet1
File S7. List of differentially expressed TaMSL genes with fold change expression under biotic [Blumeria graminis (Bgt) and Puccinia striiformis (Pst)]and abiotic stress [drought (DS) , heat (HS), combined heat drought (HD) and salt] conditions.																						.
Biotic stress
	Bgt 24h	Bgt 48h	Bgt 72h	Pst24	Pst48	Pst72
TaMSL1-A	0.436145	0.728112	0.92008	1.05783	0.527711	0.529719
TaMSL1-D	0.107246	0.164493	0.18913	0.634058	0.207971	0.336232
TaMSL2-A	1.0393	1.29264	1.55769	1.01756	0.820234	0.943144
TaMSL2-B	0.628692	1.1097	1.27637	0.498418	0.849684	0.826477
TaMSL2-D	0.889628	1.29395	1.69163	0.860233	0.97726	1.30116										s
TaMSL4-A1	0.255795	0.0496689	0.0546358	0.0612583	0.342715	0.0571192
TaMSL4-B2	0.451634	0.223529	0.435948	0.478431	0.530719	0.913072
TaMSL4-D2	0.237008	0.23139	0.289326	0.639396	0.46559	0.766152
TaMSL5-A	1.07178	1.33911	1.59882	0.8457	0.855756	0.802358
TaMSL5-B	1.2886	1.94224	1.57003	0.645168	0.883822	0.865798
TaMSL5-D	1.09134	1.52003	1.96666	0.752592	1.02914	0.91202
TaMSL7-A	0.266714	0.266714	0.37248	0.772904	0.663247	0.576229
TaMSL7-B	0.115607	0.161207	0.190109	0.601156	0.779705	0.549133
TaMSL7-D	0.183636	0.192004	0.373315	0.448629	0.723384	0.713157
Drought, Heat and combined Heat Drought stresses
	DS 1h	DS 6h	HS 1h	HS 6h	HD 1h	HD 6h
TaMSL1-D	0.606727	0.668823	0.534282	0.613195	0.244502	0.291074
TaMSL2-A	0.795918	0.869702	0.675039	1.66248	0.616954	1.69074
TaMSL2-B	0.917051	1.49616	0.835637	3.08295	0.803379	3.9232
TaMSL2-D	0.761936	1.00398	0.680371	1.19894	0.539125	1.063
TaMSL4-A1	2.32558	2.14618	0.196013	0.20598	0	0.415282
TaMSL4-B2	1.5601	1.38107	0.268542	0.120205	0.0613811	0.130435
TaMSL4-D2	0.762048	0.557229	0.253012	0.493976	0.155622	0.394578
TaMSL5-A	0.971014	1.58302	0.470807	1.21656	0.301449	0.85176
TaMSL5-B	1.03521	2.4966	0.639874	2.16464	0.489558	1.74065
TaMSL5-D	0.999762	1.66397	0.530744	1.73594	0.382745	1.22736
TaMSL7-A	3.22266	3.96749	0.731034	2.64828	0.961576	3.22956
TaMSL7-B	1.42689	1.66218	1.01008	1.51597	1.16807	1.79832
TaMSL7-D	1.32073	2.96741	2.74576	2.62842	3.07171	2.52282
TaMSL8-D	3.125	1.33333	2.75	24.625	3.29167	7.95833
Salt stress
	Salt_6h	Salt_12h	Salt_24h	Salt_48h
TaMSL1-A	0.416974	0.0798548	0.263374	0.0819672
TaMSL2-A	1.41357	1.25641	0.658402	0.708861
TaMSL2-B	1.37398	1.03721	0.363737	0.361331
TaMSL2-D	0.89011	1.23065	0.647321	0.629261
TaMSL4-A1	0	0	2.83333	1.01579
TaMSL5-A	0.638323	0.834084	0.779402	0.734758
TaMSL5-B	1.01966	1.05345	1.19773	1.07291
TaMSL5-D	0.91691	0.867026	0.947939	0.968549
TaMSL7-A	6.39881	7.03846	7.58095	4.53957
TaMSL7-B	4.48649	5.05102	2.40496	5.39062
TaMSL7-D	6.9717	13.7679	24	13
TaMSL8-A	0.982063	1.13525	0.420195	0.615385
TaMSL8-B	2.29272	3.54957	2.86728	2.29412
TaMSL8-D	2.27273	2.48295	1.73504	1.20755
